# Supplementary material for: Social Factors, Dietary Intake and the Nutritional Status of Community-Dwelling Chinese Older Adults: A Scoping Review
Source: Nutrients. 2025 Jun 17;17(12):2019. doi: 10.3390/nu17122019 (PMC12195862; doi:10.3390/nu17122019)
Supplement: Supplementary file 1 [file nutrients-17-02019-s001.zip]

Archive with 1 entries (1 files):
- nutrients-3670449-supplementary.pdf
